# Supplementary material for: Munc18 and Munc13 serve as a functional template to orchestrate neuronal SNARE complex assembly
Source: Nat Commun. 2019 Jan 8;10:69. doi: 10.1038/s41467-018-08028-6 (PMC6325239; doi:10.1038/s41467-018-08028-6)
Supplement: Supplementary file 3 — Source Data [file 41467_2018_8028_MOESM3_ESM.xlsx]

## Sheet: Figure 1e
Figure 1e
		-MUN				+MUN
	WT	0.918733	1.19835	0.88292		0.155647	0.246556	0.19697
	-7	1.0456	0.999688	0.954716		0.425359	0.373829	0.408495
	 -7	0.94233	1.13554	0.922131		0.923888	0.899297	0.82377
	 -6	0.939836	1.00547	1.05469		0.98268	1.14129	0.789426

## Sheet: Figure 1g
Figure 1g
		-MUN				+MUN
	WT	0.953125	0.888889	1.1684		0.18316	0.237847	0.138889
	 +7	1.018	0.970972	1.01103		0.17939	0.13672	0.141945
	 +5	0.965802	1.04628	0.987913		0.185731	0.206073	0.19546
	 +2	1.06781	1.02281	0.909375		0.143438	0.152813	0.163125
	 +1	0.89923	1.05424	1.04653		0.260911	0.234917	0.312901
	 0	1.09673	1.03078	0.872487		0.620917	0.81407	0.787688
	 -1	1.05035	0.974468	0.975177		0.862411	0.979433	0.997872
	SN1	0.999765	0.968765	1.03147		0.868718	1.04908	0.959605

## Sheet: Figure 2b
Figure 2b
		-MUN				+MUN
	WT	0.998243	1.02109	0.980668		0.207381	0.196837	0.261863
	 +8	1.0256	1.0753	0.899096		0.98253	0.79759	0.940663
	 +7	1.01241	1.03325	0.954342		1.02357	0.89206	0.94268
	 +6	0.990043	1.00853	1.00142		0.952489	0.978094	0.996586
	 +5	1.01892	1.07171	0.909371		1.27761	1.02948	0.976683
	 4	0.985294	1.03064	0.984069		0.920343	1.08946	0.855392

## Sheet: Figure 2d
Figure 2d
		-MUN				+MUN
	WT	1.03711	0.943929	1.01896		0.183945	0.248084	0.303752
	Syb-N	0.961424	0.908012	1.13056		0.864773	0.948707	0.994489
	Syb-C	0.877273	0.945455	1.17727		0.912121	0.900257	1.00038
	Syb-N+C	1.08226	0.996783	0.920956		0.858915	0.774816	1.01471

## Sheet: Figure 3b
Figure 3b
	conc. of MUN (M)	WT	RKAA	2WD	4M
	0	0	0	0	0
	0.498339		0.00037592	-0.001	-0.0028
	0.87358	0.000865257
	1.72982		-0.00255394	0.00351	0.00264
	2.60001	0.00523
	4.1329		-0.00390278	0.002	0.00536
	4.29936	0.00857
	6.38643	0.01423
	6.45933		-0.00397987	0.00112	0.00412
	8.43337	0.0174
	8.71272		-0.00517868	0.0026	0.00343
	10.4413	0.0196
	10.8964		-0.00549924	0.00188	0.00266
	12.4114	0.02428
	14.3446	0.02788
	15.0675		-0.00373868	0.00392	0.00235
	16.242	0.03062
	18.1047	0.03189
	18.9956		-0.0031332	0.00523	0.00458
	19.9334	0.03522
	21.7292	0.04081
	23.493	0.04001
	25.2255	0.04396
	26.9276	0.04839
	28.6001	0.05087
	30		-0.00034868	-0.0002	0.005012
	30.2438	0.05595
	31.8594	0.05705
	33.4476	0.0556
	35.0091	0.05951
	36.5446	0.06064
	39.4		0.0025165	0.00737	0.00606
	39.5401	0.06388
	42.4389	0.06491
	45.2457	0.06503
	47.9648	0.06712
	48.8		0.00023132	0.00963	0.00877
	50.6002	0.06721
	55.6351	0.06845
	58.2		0.0062785	0.01152	0.0086
	60.378	0.07273
	64.8538	0.06859
	69.0843	0.07092
	73.0892	0.07208

## Sheet: Figure 4b
Figure 4b
		-MUN				+MUN
	WT	1.08429	0.843793	1.07192		0.145671	0.185525	0.218507
	RKAA	1.04967	0.930989	1.01934		0.51033	0.585495	0.594725
	2WD	0.940641	1.04691	1.01245		0.476783	0.565821	0.539971
	4M	0.914214	1.00848	1.07731		0.809476	1.00998	1.13417

## Sheet: Figure 4d
Figure 4d
		Average	S.D.
	SybWT	1.30257	0.05145
	SybRKAA	1.0842	0.06255
	Syb2WD	1.07879	0.03414
	Syb4M	1.04133	0.03879
	no C1-C2B-MUN	1.01171	0.02542
															3

## Sheet: Figure 5b
Figure 5b
	no MUN	WT	D1358K	Q1362K	D1366K
	1.01332	0.234063	0.690866	0.21054	0.250817
	1.17745	0.194101	0.620932	0.180736	0.174014
	0.809229	0.23549	0.562322	0.204544	0.182825

## Sheet: Figure 5d
Figure 5d
		Average	S.D.
	C1-C2B-MUN WT	1.30257	0.05145
	C1-C2B-MUN D1358K	1.09257	0.03185
	no add.	1.01171	0.02542

## Sheet: Figure 5e
Figure 5e
	mIPSC Frequency (Hz)					mIPSC Amplitude (pA)
	Control	KD	KD+C1-C2B-MUN	KD+C1-C2B-MUN D1358K		Control	KD	KD+C1-C2B-MUN	KD+C1-C2B-MUN D1358K
	0.135135	0.0892857	0.226667	0.0842105		41.2949	43.6123	26.3053	24.543
	0.350515	0.0469799	0.783333	0.366337		30.7684	47.7761	44.4212	27.0192
	0.517857	0.0333333	0.358974	0.23741		36.0863	53.8361	28.4938	19.9789
	0.489796	0.111111	0.788889	0.0990099		25.1022	35.7401	27.1531	48.1227
	0.6	0.107527	0.163265	0.234234		44.2585	39.1609	28.0506	30.5717
	0.982456	0.14375	0.222222	0.171429		33.8954	39.2939	28.2998	33.9643
	0.294118	0.172222	0.865385	0.379747		21.8477	23.8182	38.314	61.4741
	0.7	0.110294	0.254545	0.101266		35.2993	35.782	32.2156	46.2156
	0.295238	0.0833333	0.933333	0.0454546		37.7877	42.1621	29.4912	61.4407
	0.369565	0.1	0.421053	0.243698		64.439	23.3774	32.9462	46.2582
	0.358333	0.404255	0.985915	0.1		51.4562	31.3897	45.591	29.444
	0.556391	0.14	0.08125	0.0561056		36.8823	44.9458	28.6927	49.7669
	0.96063	0.301887	0.264286	0.260163		46.6148	31.2862	63.3859	26.7807
	0.183333	0.0408163	0.457831	0.478723		29.2395	60.72	51.7299	29.7134
	0.670213	0.0517241	1.02	0.267606		51.3895	42.8529	54.4102	43.7464
		0.566038	0.15625	0.526316			26.0938	42.4138	105.204
			0.405556	0.169643				31.5733	39.937
			0.489362	0.0642857				82.6236	66.4089
			0.65625	0.0956522				47.8194	44.3808
			1.23134					48.6047

[truncated: 7 more sheets: Figure 5f, Figure 5g, Figure 6b, Figure 6c, Figure 7i, Figure 7j, Supplementary Figure 9]
